# Supplementary material for: Synthesis, Structure, and Magnetic and Biological Properties of Copper(II) Complexes with 1,3,4-Thiadiazole Derivatives
Source: Int J Mol Sci. 2023 Aug 21;24(16):13024. doi: 10.3390/ijms241613024 (PMC10455747; doi:10.3390/ijms241613024)
Supplement: Supplementary file 1 [file ijms-24-13024-s001.zip]

Archive with 1 entries (1 files):
- ijms-2487706-supplementary.pdf
